# Supplementary material for: Anti-HIV Humoral Response Induced by Different Anti-Idiotype Antibody Formats: An In Silico and In Vivo Approach
Source: Int J Mol Sci. 2024 May 24;25(11):5737. doi: 10.3390/ijms25115737 (PMC11171986; doi:10.3390/ijms25115737)
Supplement: Supplementary file 1 [file ijms-25-05737-s001.zip]

Archive with 1 entries (1 files):
- ijms-2942453-supplementary.pdf
